# Supplementary material for: A Randomized, Placebo-Controlled, Single-Center, Crossover Study to Evaluate the Effects of Pre-Meal Whey Protein Microgel on Post-Prandial Glucometabolic and Amino Acid Response in People with Type 2 Diabetes and Overweight or Obesity
Source: Metabolites. 2025 Jan 16;15(1):61. doi: 10.3390/metabo15010061 (PMC11767963; doi:10.3390/metabo15010061)
Supplement: Supplementary file 1 [file metabolites-15-00061-s001.zip]

Archive with 1 entries (1 files):
- metabolites-3392300-supplementary.pdf
